# Supplementary material for: High-Throughput Whole-Exome Sequencing and Large-Scale Computational Analysis to Identify the Genetic Biomarkers to Predict the Vedolizumab Response Status in Inflammatory Bowel Disease Patients from Saudi Arabia
Source: Biomedicines. 2025 Feb 13;13(2):459. doi: 10.3390/biomedicines13020459 (PMC11852680; doi:10.3390/biomedicines13020459)
Supplement: Supplementary file 1 [file biomedicines-13-00459-s001.zip]

Archive with 1 entries (1 files):
- biomedicines-3459948-supplementary.pdf
